# Supplementary material for: Design, Cytotoxicity and Antiproliferative Activity of 4-Amino-5-methyl-thieno[2,3-d]pyrimidine-6-carboxylates against MFC-7 and MDA-MB-231 Breast Cancer Cell Lines
Source: Molecules. 2022 May 21;27(10):3314. doi: 10.3390/molecules27103314 (PMC9148072; doi:10.3390/molecules27103314)
Supplement: Supplementary file 1 [file molecules-27-03314-s001.zip]

Archive with 1 entries (1 files):
- molecules-1705387-supplementary.pdf
